# Supplementary material for: Effects of Pulmonary Vein Isolation for Atrial Fibrillation on Skin Sympathetic Nerve Activity in Association with Left Atrial Remodeling
Source: J Cardiovasc Dev Dis. 2025 Mar 30;12(4):123. doi: 10.3390/jcdd12040123 (PMC12028141; doi:10.3390/jcdd12040123)
Supplement: Supplementary file 1 [file jcdd-12-00123-s001.zip]

Archive with 1 entries (1 files):
- jcdd-3543511-supplementary.pdf
